# Supplementary material for: Revision of the endemic Taiwanese millipede genus Aponedyopus Verhoeff, 1939, with descriptions of two new species (Diplopoda, Polydesmida, Paradoxosomatidae). Advances in the systematica of Diplopoda III
Source: Zookeys. 2010 Dec 17;(72):1–21. doi: 10.3897/zookeys.72.743 (PMC3083003; doi:10.3897/zookeys.72.743)
Supplement: XML Treatment for Aponedyopus [file zookeys.72.743-treatment1.xml]

<!DOCTYPE tp:taxon-treatment
  PUBLIC "-//TaxonX//DTD Taxonomic Treatment Publishing DTD v0 20100105//EN" "tax-treatment-NSO.dtd">
<tp:taxon-treatment xmlns:tp="http://www.plazi.org/taxpub"><tp:treatment-meta><mixed-citation publication-type="journal"><person-group><name><surname>Chen</surname><given-names>Chao-Chun</given-names></name><name><surname>Golovatch</surname><given-names>Sergei I.</given-names></name><name><surname>Chang</surname><given-names>Hsueh-Wen</given-names></name></person-group><article-title>Revision of the endemic Taiwanese millipede genus <italic>Aponedyopus</italic> Verhoeff, 1939, with descriptions of two new species (Diplopoda, Polydesmida, Paradoxosomatidae). Advances in the systematica of Diplopoda III</article-title><source>Zookeys</source><day>17</day><month>12</month><year>2010</year><volume>2010</volume><issue>72</issue><fpage>1</fpage><lpage>21</lpage><pub-id pub-id-type="doi">10.3897/zookeys.72.743</pub-id></mixed-citation></tp:treatment-meta><tp:nomenclature><label>Genus</label><tp:taxon-name>
                        <tp:taxon-name-part taxon-name-part-type="genus">Aponedyopus</tp:taxon-name-part>
                    </tp:taxon-name><tp:taxon-authority>Verhoeff, 1939</tp:taxon-authority><tp:nomenclature-citation-list><tp:nomenclature-citation><tp:taxon-name>Aponedyopus</tp:taxon-name><comment><xref ref-type="bibr" rid="B17">Verhoeff 1939</xref>: 119; <xref ref-type="bibr" rid="B15">Takakuwa 1954</xref>: 49; <xref ref-type="bibr" rid="B7">Jeekel 1968</xref>: 75; <xref ref-type="bibr" rid="B6">Hoffman 1980</xref>: 170; <xref ref-type="bibr" rid="B13">Shinohara and Tanabe 1999</xref>: 681.</comment></tp:nomenclature-citation></tp:nomenclature-citation-list></tp:nomenclature><tp:treatment-sec sec-type="Diagnosis"><title>Diagnosis.</title><p>Medium- to large-sized <tp:taxon-name>Paradoxosomatidae</tp:taxon-name> (15–55 mm long, 2.0–5.0 mm wide) with 20 segments. Pore formula normal. Paraterga poorly developed, evident only on segment 2. An evident sternal lobe between ♂ coxae 4; ♂ segment 7 with or without a pair of prominent sternal cones (= spiracles) flanking gonopod aperture. ♂ tarsal brushes present.</p><p>Gonopod coxae long, subcylindrical, setose distodorsally, cannula as usual. Telopodites rather long, their distal parts crossingmedially <italic>in situ</italic>. Femorite long, moderately to evidently broadened parabasally on dorsal side, apically separated from postfemoral region by a clear oblique sulcus on lateral side; postfemoral part enlarged at base, tapering thereafter, demarcated from solenophore by a sulcus on mesal side; solenophoreshorter than to as long as femorite, curved first ventrad and then dorsad on mesal face, distally holding subparallel to broadened part of femorite; base of solenophore with a small to obvious, apically deeply bifid lobe; seminal groove first running fully on mesal face of femorite, then turning dorsad near postfemoral part and continuing onto solenomere at base of solenophore on dorsal face; solenomereflagelliform, long, at most <!--PageBreak-->only slightly longer than, and nearly completely supported/sheathed by, solenophore, with only tip of solenomere sometimes exposed.</p></tp:treatment-sec><ref-list><ref id="B17"><mixed-citation xmlns:xlink="http://www.w3.org/1999/xlink" xlink:type="simple"><person-group><name name-style="western"><surname>Verhoeff</surname><given-names>KW</given-names></name></person-group> (<year>1939</year>)<article-title> Zur Kenntnis ostasiatischer Diplopoden. III.</article-title><source>Zoologischer Anzeiger</source><volume>127</volume>:<fpage>115</fpage>-<lpage>125</lpage>.</mixed-citation></ref><ref id="B15"><mixed-citation xmlns:xlink="http://www.w3.org/1999/xlink" xlink:type="simple"><person-group><name name-style="western"><surname>Takakuwa</surname><given-names>Y</given-names></name></person-group> (<year>1954</year>) <source>Diplopoden aus Japan und ihr angrenzenden Gebieten</source>. <publisher-name>Japan Society for Promotion of Science</publisher-name>, <publisher-loc>Tokyo</publisher-loc>, <lpage>241</lpage> pp. (In Japanese)</mixed-citation></ref><ref id="B7"><mixed-citation xmlns:xlink="http://www.w3.org/1999/xlink" xlink:type="simple"><person-group><name name-style="western"><surname>Jeekel</surname><given-names>CAW</given-names></name></person-group> (<year>1968</year>) <source>On the classification and geographical distribution of the family Paradoxosomatidae (Diplopoda, Polydesmida)</source>. <publisher-name>Academisch Proefschrift</publisher-name>, <publisher-loc>Rotterdam</publisher-loc>, <lpage>162</lpage> pp.</mixed-citation></ref><ref id="B6"><mixed-citation xmlns:xlink="http://www.w3.org/1999/xlink" xlink:type="simple"><person-group><name name-style="western"><surname>Hoffman</surname><given-names>RL</given-names></name></person-group> (<year>1980</year>) <source>Classification of the Diplopoda</source>. <publisher-name>Muséum d’histoire naturelle</publisher-name>, <publisher-loc>Genève</publisher-loc>, <lpage>237</lpage> pp. [for 1979]</mixed-citation></ref><ref id="B13"><mixed-citation xmlns:xlink="http://www.w3.org/1999/xlink" xlink:type="simple"><person-group><name name-style="western"><surname>Shinohara</surname><given-names>K</given-names></name><name name-style="western"><surname>Tanabe</surname><given-names>T</given-names></name></person-group> (<year>1999</year>) <article-title>Diplopoda</article-title>. In: <person-group><name name-style="western"><surname>Aoki</surname><given-names>J</given-names></name></person-group> (<role>Ed</role>) <source>Pictorial Keys to Soil Animals of Japan</source>. <publisher-name>Tokai University Press</publisher-name>, <publisher-loc>Tokyo</publisher-loc>, <fpage>647</fpage>–<lpage>683</lpage>. (In Japanese).</mixed-citation></ref></ref-list></tp:taxon-treatment>
