# Supplementary material for: Revision of the endemic Taiwanese millipede genus Aponedyopus Verhoeff, 1939, with descriptions of two new species (Diplopoda, Polydesmida, Paradoxosomatidae). Advances in the systematica of Diplopoda III
Source: Zookeys. 2010 Dec 17;(72):1–21. doi: 10.3897/zookeys.72.743 (PMC3083003; doi:10.3897/zookeys.72.743)
Supplement: XML Treatment for Aponedyopus montanus [file zookeys.72.743-treatment2.xml]

<!DOCTYPE tp:taxon-treatment
  PUBLIC "-//TaxonX//DTD Taxonomic Treatment Publishing DTD v0 20100105//EN" "tax-treatment-NSO.dtd">
<tp:taxon-treatment xmlns:tp="http://www.plazi.org/taxpub"><tp:treatment-meta><mixed-citation publication-type="journal"><person-group><name><surname>Chen</surname><given-names>Chao-Chun</given-names></name><name><surname>Golovatch</surname><given-names>Sergei I.</given-names></name><name><surname>Chang</surname><given-names>Hsueh-Wen</given-names></name></person-group><article-title>Revision of the endemic Taiwanese millipede genus <italic>Aponedyopus</italic> Verhoeff, 1939, with descriptions of two new species (Diplopoda, Polydesmida, Paradoxosomatidae). Advances in the systematica of Diplopoda III</article-title><source>Zookeys</source><day>17</day><month>12</month><year>2010</year><volume>2010</volume><issue>72</issue><fpage>1</fpage><lpage>21</lpage><pub-id pub-id-type="doi">10.3897/zookeys.72.743</pub-id></mixed-citation></tp:treatment-meta><tp:nomenclature><tp:taxon-name>
                        <tp:taxon-name-part taxon-name-part-type="genus">Aponedyopus</tp:taxon-name-part>
                        <tp:taxon-name-part taxon-name-part-type="species">montanus</tp:taxon-name-part>
                    </tp:taxon-name><tp:taxon-authority>Verhoeff, 1939</tp:taxon-authority><xref ref-type="fig" rid="F1">Figs 1</xref><xref ref-type="fig" rid="F2"/><xref ref-type="fig" rid="F3"/><xref ref-type="fig" rid="F4"/><xref ref-type="fig" rid="F5">23</xref><xref ref-type="fig" rid="F8">40–43</xref><xref ref-type="fig" rid="F11">50–53</xref><tp:nomenclature-citation-list><tp:nomenclature-citation><tp:taxon-name>Aponedyopus montanus</tp:taxon-name><comment><xref ref-type="bibr" rid="B17">Verhoeff 1939</xref>: 119–121, figs 5–7.</comment></tp:nomenclature-citation><tp:nomenclature-citation><tp:taxon-name>Aponedyopus montanus</tp:taxon-name><comment><xref ref-type="bibr" rid="B10">Miyosi 1959</xref>: 73; <xref ref-type="bibr" rid="B7">Jeekel 1968</xref>, 75; <xref ref-type="bibr" rid="B18">Wang and Mauriès 1996</xref>: 87; <xref ref-type="bibr" rid="B8">Korsós 2004</xref>: 21.</comment></tp:nomenclature-citation><tp:nomenclature-citation><tp:taxon-name>Aponedyopus montanusmontanus</tp:taxon-name><comment><xref ref-type="bibr" rid="B24">Wang 1964</xref>, 69.</comment></tp:nomenclature-citation><tp:nomenclature-citation><tp:taxon-name>Aponedyopus maculatus</tp:taxon-name><comment><xref ref-type="bibr" rid="B14">Takakuwa 1942</xref>: 238, figs 3 &amp; 4, syn. n.</comment></tp:nomenclature-citation><tp:nomenclature-citation><tp:taxon-name>Aponedyopus maculatus</tp:taxon-name><comment><xref ref-type="bibr" rid="B21">Wang 1958</xref>: 342; <xref ref-type="bibr" rid="B22">1963a</xref>: 90; <xref ref-type="bibr" rid="B24">1964</xref>: 69; <xref ref-type="bibr" rid="B7">Jeekel 1968</xref>: 75; <xref ref-type="bibr" rid="B18">Wang and Mauriès 1996</xref>: 87; <xref ref-type="bibr" rid="B8">Korsós 2004</xref>: 20.<tp:taxon-name>Nedyopus reesi</tp:taxon-name><xref ref-type="bibr" rid="B19">Wang 1957a</xref>: 104–106, fig. 2; first synonymized by <xref ref-type="bibr" rid="B8">Korsos 2004</xref>.</comment></tp:nomenclature-citation><tp:nomenclature-citation><tp:taxon-name>Nedyopus reesi</tp:taxon-name><comment><xref ref-type="bibr" rid="B21">Wang 1958</xref>: 342.</comment></tp:nomenclature-citation><tp:nomenclature-citation><tp:taxon-name>Aponedyopus reesi</tp:taxon-name><comment><xref ref-type="bibr" rid="B10">Miyosi 1959</xref>: 73; <xref ref-type="bibr" rid="B24">Wang 1964</xref>: 69; <xref ref-type="bibr" rid="B7">Jeekel 1968</xref>: 75; <xref ref-type="bibr" rid="B18">Wang and Mauriès 1996</xref>: 87.</comment></tp:nomenclature-citation><tp:nomenclature-citation><tp:taxon-name>Nedyopus jeanae</tp:taxon-name><comment><xref ref-type="bibr" rid="B20">Wang 1957b</xref>: 113–115, fig. 8; first synonymized by <xref ref-type="bibr" rid="B10">Miyosi 1959</xref>.</comment></tp:nomenclature-citation><tp:nomenclature-citation><tp:taxon-name>Nedyopus jeanae</tp:taxon-name><comment><xref ref-type="bibr" rid="B21">Wang 1958</xref>: 342; <xref ref-type="bibr" rid="B10">Miyosi 1959</xref>: 73.</comment></tp:nomenclature-citation><tp:nomenclature-citation><tp:taxon-name>Aponedyopus jeanae</tp:taxon-name><comment><xref ref-type="bibr" rid="B23">Wang 1963b</xref>: 288; <xref ref-type="bibr" rid="B7">Jeekel 1968</xref>: 75; <xref ref-type="bibr" rid="B18">Wang and Mauriès 1996</xref>: 87.</comment></tp:nomenclature-citation><tp:nomenclature-citation><tp:taxon-name>Aponedyopus montanus jeanae</tp:taxon-name><comment><xref ref-type="bibr" rid="B22">Wang 1963a</xref>: 90; 1964: 69.</comment></tp:nomenclature-citation></tp:nomenclature-citation-list></tp:nomenclature><tp:treatment-sec sec-type="Material examined"><title>Material examined:</title><p>1 ♀ (NSYSUB-DI 60), Taiwan, Taipei City, BeiTou area (北投區), 101 Jiia county road (101甲縣道), ca 860 m a.s.l., 4 May 2002, leg. S. Y. Wu. 1 ♂ (NCHUL), Taipei County (台北縣), Gongliao Township (貢寮鄉), upstream of Yuanwangkeng Stream (遠望坑溪上游), 6 June, 1998, leg. S. H. Wu. 1 ♂ (NSYSUB-DI 67), Taipei County (台北縣), ULai Township (烏來鄉), TaManShan (塔曼山), in decaying wood, 2,100 m a.s.l., 23 August 2002, same collector. 1 ♀ (NSYSUB-DI 59), same township, WuLai (烏來), 1,000–1,200 m a.s.l., March 2002, leg. C. C. Chen &amp; C. S. Iang. 1 ♂, 2 ♀ (TFRI), same township, FuShan Botanical garden (福山植物園), ca 730 m a.s.l., 18–25 May 2001, leg. W. B. Huang. 1 ♂, 3 ♀ (NSYSUB-DI 61–64), Taiwan, Taoyuan County (桃園縣), FuSiing Township (復興鄉), HuaLeng Village (華稜村), Northern Cross-Island Highway (北部橫貫公路)/Provincial # 7 Highway (台七線), 53 km, ca 1,030 m a.s.l., 22 April 2003, same collector. 1 ♀ (NSYSUB-DI 73), same locality, 58 km, ca 1,110 m a.s.l., 29 May 2003, same collector. 1 ♀ (NSYSUB), same locality, 56 km, ca 1,030 m a.s.l., 23 June 2006, same collector. 3 ♂ (NSYSUB-DI 444–446), same township, Baling (巴陵), ca 600 m a.s.l., 3 April 2004, leg. H. D. Zhu. 1 ♀ (NTNUL-My 15), Hsinchu County (新竹縣), Wufeng Township (五峰鄉), GuanU (觀霧), ca 2,000 m a.s.l., 28 June 1993, leg. S. H. Chen. 1 ♂ 1 ♀ (NSYSUB), same township, ShihLu old path (石鹿古道), ca 1,600 m a.s.l., 22 September 2005, leg. H. D. Zhu. 1 ♀ (NSYSUB), same township, Syueba farm (雪壩農場), DaLu forest path (大鹿林道), ca 1,890<!--PageBreak--> m a.s.l., 1 October 2006, leg. S. Y. Wu. 1 ♂, 1 ♀ (ZMUM), Yilan County (宜蘭縣), Yuanshan Township (員山鄉), Shuanglian Pond (雙連埤), ca 500 m a.s.l., 11 May 2007, same collector. 1 ♀ (NSYSUB), Datong Township (大同鄉), Cueifong Lake (翠峰湖), ca 1,900 m a.s.l., 29 July 2004, same collector. 1 ♂ (NSYSUB), same township, Northern Cross-Island Highway (北部橫貫公路)/Provincial # 7 Highway (台七線), MingChih (明池), ca 1,200 m a.s.l., 13 April 2006, same collector. 1 ♂ (NSYSUB), same township, Mt Taiping (太平山), ca 1,930 m a.s.l., 26 February 2007, 24°28'46"N, 119°31'03"E, leg. M. H. Hsu. 1 ♀ (NSYSUB), same township, forest path # 100 (100號林道), 21 km, ca 1,600 m a.s.l., 9 September 2009, leg. C. J. Jheng. 1 ♂ (NSYSUB-DI 65.), Taichung County (台中縣), HePing Township (和平鄉), AnMaShan forest amusement zone (鞍馬山森林遊樂園), ca 2,000 m a.s.l., 7 May 2003, leg. S. Y. Wu. 1 ♂ (NCHUL), Nantou County (南投縣), LuGu (鹿谷鄉), SiTou (溪頭), ca 1,140 m a.s.l., 31 October 1997, leg. S. H. Wu. 1 ♀ (NCHUL), same locality, ca 1,160–1,400 m a.s.l., 31 October 1997, leg. S. H. Chen. 1 ♀ (NSYSUB-DI 58), same locality, ShenMu walking path (神木步道), under stones, ca 1,200 m a.s.l., 15 November 2002, leg. J. D. Lee. 1 ♀ (JDLee20021114008, deposited at NSYSUB), same locality, TuDiGongLun walking path (土地公崙步道), ca 1,160–<!--PageBreak-->1,400 m a.s.l., same date and collector. 2 juveniles (JDLee20021114004, deposited at NSYSUB), same locality, SiTou walking path (溪頭步道), same date and collector. 3 ♀ (NTNUL-My 6–9), same county, ShinYi Township (信義鄉), Zjhong (自忠), ca 2,340 m a.s.l., 1 July 1989, leg. S. H. Chen. 3 ♂ (NTNUL-My 25–28), same locality, date and collector. 1 ♀ (NSYSUB), same county, Zhushan Township (竹山鎮), ShanLinSi amusement park (杉林溪遊樂園), ca 1,600 m a.s.l., 7 October 2004, leg. S. Y. Wu. 1 ♂ (NSYSUB), Taiwan, Hualien County (花蓮縣), Xiulin Township (秀林鄉), Mt. JiaLiWan (加禮宛山), ca 1,290 m a.s.l., 29 July 2005, leg. F. S. Jhou. 1 ♀ (NSYSUB), same township, Toroko (太魯閣), Lianhua Pond walking path (蓮花池步道), ca 1,060 m a.s.l., 24°13'10"N, 119°28'49"E, 28 February 2007, leg. M. H. Hsu. 1 ♀ (NSYSUB), same county, FengBin Township (豐濱鄉), Ruigang Highway (瑞港公路), ca 130 m a.s.l., 23°28'50"N, 119°27'31"E, 7 May 2009, leg. M. H. Hsu. 2 ♂ (NSYSUB-DI 69–70), same county, JhuoSii (卓溪鄉), WaLaMi (瓦拉米), YuShan National Park (玉山國家公園), ca 1,080 m a.s.l., 24 February 2003, leg. H. D. Zhu. 1 ♂, 3 juveniles (NTNUL-My 29–32), Chia-I County (嘉義縣), ALiShan Township (阿里山鄉), ALiShan (阿里山), ca 2,260 m a.s.l., 11 March 1989, leg. S. H. Chen. 1 ♂, 2 ♀ (NTNUL-My 49–51), 2,250 m a.s.l., 3 July 1989,<!--PageBreak--> same locality and collector. 1 ♀ (NSYSUB-DI 74), same locality, ALiShan amusement park (阿里山遊樂園), under stones on soil, ca 2,280 m a.s.l., 24 June 2003, leg. Y. H. Lin. 1 ♀ (NSYSUB-DI 66), Kaohsiung County (高雄縣), TaoYuan (桃源鄉), TengJhih (藤枝), ShihShan forest path (石山林道), 6 km, ca 1,600 m a.s.l., 21 August 1998, collector unknown. 1 ♂ (NSYSUB-DI 66), same locality, 1 August 2001, leg. C. R. Wu. 1 ♀ (NSYSUB-DI 72), same locality, ca 1,450 m a.s.l., 14 April 2003, leg. S. Y. Wu. 1 ♂ (NSYSUB), same township, NanSi forest path (楠溪林道), ca 2,000 m a.s.l., 24 September 2002, leg. M. J. Hong &amp; M. J. Wu. 1 ♀ (NSYSUB), same township, Southern Cross-Island Highway (南部橫貫公路), DaGuanShan (大關山), YaKou forest path (啞口林道), ca 2,720 m a.s.l., 13 May 2007, leg. Y. C. Chang. 1 ♀ (NSYSUB-DI 71), at boundary between MaoLin County (茂林鄉) of Kaohsiung and UTai County (霧臺鄉) of PingTung, YuGuTing (雨谷亭), under stone, ca 2,150 m a.s.l., 28 March 2003, leg. H. W. Chang. 1 ♂ (NSYSUB), Taitung County (台東縣), JinFeng Township (金峰鄉), Yima forest path (依麻林道), ca 1,110 m a.s.l., 2 July 2009, leg. M. H. Hsu. 1 ♀ (NSYSUB), PingTung County (屏東縣), ChunRih Township (春日鄉), DaHan forest path (大漢林道), 20 km, under stone, ca 250 m a.s.l., 9 July 2004, leg. W. J. Lee. 2 ♂ (NSYSUB), same county, <!--PageBreak-->Taiwu Township (泰武鄉), entrance to North DaWu Mountain (北大武山登山口), ca 1,400 m a.s.l., 23 January 2004, leg. H. D. Zhu.</p><fig id="F1" position="float" orientation="portrait"><label>Figures 1–4.</label><caption><p><tp:taxon-name>Aponedyopus montanus</tp:taxon-name> Verhoeff, 1939, showing different colour patterns, ♂♂ from Mt Taiping (太平山) <bold>1</bold> Zjhong (自忠) <bold>2</bold> Yima forest path (依麻林道)<bold>3</bold> NanSi forest path (楠溪林道) <bold>4</bold> dorsal view. Scale bars: 5.0 mm.</p></caption><graphic xmlns:xlink="http://www.w3.org/1999/xlink" xlink:href="ZooKeys-072-001-g001.jpg" position="float" orientation="portrait" xlink:type="simple"/></fig><fig id="F2" position="float" orientation="portrait"><label>Figures 5–7.</label><caption><p><tp:taxon-name>Aponedyopus montanus</tp:taxon-name> Verhoeff, 1939, showing different colour patterns, ♂♂ from upstream of Yuanwangkeng Stream (遠望坑溪上游) <bold>5</bold> ShanLinSi amusement park (杉林溪遊樂園) <bold>6</bold> ShihLu old path (石鹿古道) <bold>7</bold> dorsal view. Scale bars: 5.0 mm.</p></caption><graphic xmlns:xlink="http://www.w3.org/1999/xlink" xlink:href="ZooKeys-072-001-g002.jpg" position="float" orientation="portrait" xlink:type="simple"/></fig><fig id="F3" position="float" orientation="portrait"><label>Figures 8–11.</label><caption><p><tp:taxon-name>Aponedyopus montanus</tp:taxon-name> Verhoeff, 1939, showing different colour patterns, ♂♂ from Mt Taiping (太平山) <bold>8</bold> Zjhong (自忠) <bold>9</bold> Yima forest path (依麻林道) <bold>10</bold> NanSi forest path (楠溪林道) <bold>11</bold> lateral view. Scale bars: 5.0 mm.</p></caption><graphic xmlns:xlink="http://www.w3.org/1999/xlink" xlink:href="ZooKeys-072-001-g003.jpg" position="float" orientation="portrait" xlink:type="simple"/></fig><fig id="F4" position="float" orientation="portrait"><label>Figures 12–14.</label><caption><p><tp:taxon-name>Aponedyopus montanus</tp:taxon-name> Verhoeff, 1939, showing different colour patterns, ♂♂ from upstream of Yuanwangkeng Stream (遠望坑溪上游) <bold>12</bold> ShanLinSi amusement park (杉林溪遊樂園) <bold>13</bold> ShihLu old path (石鹿古道) <bold>14</bold> dorsal view. Scale bars: 5 mm.</p></caption><graphic xmlns:xlink="http://www.w3.org/1999/xlink" xlink:href="ZooKeys-072-001-g004.jpg" position="float" orientation="portrait" xlink:type="simple"/></fig><fig id="F5" position="float" orientation="portrait"><caption><p><tp:taxon-name>Aponedyopus montanus</tp:taxon-name> Verhoeff, 1939, ♂ from Mt JiaLiWan (加禮宛山). <bold>15</bold> Entire body, lateral view <bold>16</bold> Anterior body portion, lateral view. <bold>17, 18</bold> Midbody segments, dorsal and lateral views, respectively <bold>19–20</bold> Epiproct (<bold>epi</bold>), dorsal and lateral views, respectively <bold>21</bold> Hypoproct (<bold>hyp</bold>), ventral view <bold>22, 23</bold> Sternal lobe between ♂ coxae 4, subventral views. Scale bars: 1.0 mm for 15–21, 0.5 mm for 22, 23. <bold>al:</bold> axial line; <bold>cal:</bold> calluses; <bold>col:</bold> collum; <bold>meta:</bold> metazona; <bold>o:</bold> ozopore; <bold>pap:</bold> pre-apical papillae; <bold>par:</bold> paraterga; <bold>ple:</bold> pleurosternal region; <bold>pro:</bold> prozona; <bold>rug:</bold> rugulose; <bold>str:</bold> stricture; <bold>su</bold>l: transverse sulcus; <bold>tar:</bold> tarsal brushes.</p></caption><graphic xmlns:xlink="http://www.w3.org/1999/xlink" xlink:href="ZooKeys-072-001-g005.jpg" position="float" orientation="portrait" xlink:type="simple"/></fig></tp:treatment-sec><tp:treatment-sec sec-type="Diagnosis"><title>Diagnosis:</title><p>Differs from the other <tp:taxon-name>Aponedyopus</tp:taxon-name> species in often containing specimens considerably more than 40 mm long, in the considerably longer ♂ legs (usually about twice as long as midbody height), a dentiform process <bold>b</bold> at the base of the gonopod prefemoral part and, above all, the slender terminal branches (<bold>x</bold> and <bold>y</bold>) of the solenophore (<xref ref-type="fig" rid="F8">Figs 40, 42 &amp; 43</xref>).</p></tp:treatment-sec><tp:treatment-sec sec-type="Description"><title>Description:</title><p>Length 40–55 (♂, n=11) or 47–58 mm (♀, n = 13); width of midbody metazona 10 ca 3.5–5.0 (♂) or 5.0–6.0 mm (♀).</p><p>Coloration in alcohol entirely light yellow to dark brown (<xref ref-type="fig" rid="F1">Figs 1</xref><xref ref-type="fig" rid="F2"/><xref ref-type="fig" rid="F3"/>–<xref ref-type="fig" rid="F4">14</xref>). Antennae light yellow to dark brown, increasingly blackish distally, but tip pallid; head to anterior half of epiproct (<bold>epi</bold>) (<xref ref-type="fig" rid="F5">Fig. 19</xref>), pleurosternal region (<bold>ple</bold>) (<xref ref-type="fig" rid="F5">Fig. 18</xref>) light yellow to dark brown, prozona (<bold>pro</bold>) always darker than metazona (<bold>meta</bold>) (<xref ref-type="fig" rid="F5">Fig. 18</xref>), anterior and hind edges of metazona evidently to slightly lighter brown; posterior half of epiproct, sterna and legs light yellow to orange-brown in ♂.</p><p>Head densely setose in clypeolabral region, vertex nearly bare, epicranial suture distinct. Postcollum constriction faint; in width, segments 2 = 3 = 4 &lt; head =<!--PageBreak--><!--PageBreak--> segment 5 = 6 &lt; collum (<bold>col</bold>) (<xref ref-type="fig" rid="F5">Fig. 16</xref>) = segments 7–17 in ♂, or segments 2 = 3 = 4 &lt; head &lt; collum = segments 5–16 in ♀; thereafter body gradually and gently tapering both in width and height towards telson. Antennae medium-sized to long, stout, reaching behind middle of metatergite 3 to middle of metatergite 4 dorsally (♂) (<xref ref-type="fig" rid="F5">Fig. 16</xref>), or midway to end of segment 3 (♀). Surface generally shining and rather smooth, only metaterga rugulose (<bold>rug</bold>) (<xref ref-type="fig" rid="F5">Fig. 16</xref>) (post-sulcus halves (<xref ref-type="fig" rid="F5">Fig. 17</xref>) usually slightly more so); surface below paraterga (<bold>par</bold>) (<xref ref-type="fig" rid="F5">Fig. 18</xref>) visibly and densely granular on anterior segments, increasingly sparsely granular towards telson in both sexes, sometimes densely granular until segment 19 in ♀. Paraterga (<bold>par</bold>) (<xref ref-type="fig" rid="F5">Fig. 18</xref>) poorly developed, especially evident as low ridges drawn considerably forward into a rounded lobe on segment 2 in both sexes, nearly to totally wanting on segments 16–19 (sometimes only a dorsal sulcus above ozopore (<bold>o</bold>) (<xref ref-type="fig" rid="F5">Fig. 18</xref>) still present); calluses (<bold>cal</bold>) (<xref ref-type="fig" rid="F5">Fig. 17</xref>) always delimited by a sulcus dorsally, calluses thinner on poreless segments, broader on pore-bearing ones, but a ventral sulcus mostly observed in caudal 1/3 only until segment 15; paraterga even more strongly reduced in ♀. Axial line (<bold>al</bold>) usually absent to traceable in places on collum and following metaterga, sometimes evident on metaterga in both sexes (<xref ref-type="fig" rid="F5">Fig. 17</xref>). A medially sinuate transverse sulcus (<bold>sul</bold>) (<xref ref-type="fig" rid="F5">Fig. 17</xref>) evident on segments 5–17, traceable on segments 4 and 18(19) in both sexes, narrow, shallow, very faintly beaded to smooth at bottom, not reaching bases of paraterga. Limbus (= region between two arrows, <xref ref-type="fig" rid="F5">Fig. 16</xref>) thin, caudal margin entire. Stricture (<bold>str</bold>) (<xref ref-type="fig" rid="F5">Fig. 17</xref>) between pro- and metazona shallow, narrow, faintly ribbed at bottom in both sexes. Pleurosternal carinae (arrow) (<xref ref-type="fig" rid="F5">Fig. 16</xref>) nearly wanting, present as slight flaps only on segment 2, barely traceable on segment 3 (<xref ref-type="fig" rid="F5">Fig. 16</xref>). Tergal setae almost fully abraded, pattern traceable mostly as 1+1 or 2+2 insertion points at anterior edge of collum in both sexes, as well as 2+2 in anterior (pre-sulcus) and 2+2 in posterior (post-sulcus) row on following metaterga. Ozopores (<bold>o</bold>) (<xref ref-type="fig" rid="F5">Fig. 18</xref>) lateral, lying on callus ca 1/3 metatergal length in front of caudal edge (<xref ref-type="fig" rid="F5">Figs 17 &amp; 18</xref>). Epiproct (<bold>epi</bold>) (<xref ref-type="fig" rid="F5">Figs 19 &amp; 20</xref>) moderately long, conical, only slightly curved in lateral view, ratio of epiproct length to pre-epiproct length of telson 1.3:1 in ♂, tip emarginated in both sexes in dorsal view (<xref ref-type="fig" rid="F5">Fig. 19</xref>); pre-apical papillae (<bold>pap</bold>) (<xref ref-type="fig" rid="F5">Fig. 19</xref>) evident, close to apex. Hypoproct (<bold>hyp</bold>) (<xref ref-type="fig" rid="F5">Fig. 21</xref>) usually subtrapeziform (♂, ♀), more rarely subtriangular to semi-circular (♀), 1+1 setae at caudal corners situated on well-separated knobs, sides straight (♂) or slightly convex (♀).</p><p>Sterna sparsely setose, each cross-impression with neither a transverse sulcus nor an axial groove; a slightly to very slightly notched, setose, ventrally bulging lamina only between ♂ coxae 4 (<xref ref-type="fig" rid="F5">Figs 22 &amp; 23</xref>). Ridges/cones (= spiracles) flanking gonopod aperture present or absent. Legs long, ca twice as long as midbody height, shorter and slenderer in ♀; legs 1 to posterior legs of segment 15 with obvious tarsal brushes (<bold>tar</bold>) (<xref ref-type="fig" rid="F5">Fig. 18</xref>) only in ♂, ♀ without tarsal brushes; ♂ coxa 2 with a small apical process carrying a gonopore.</p><p>Gonopods (<xref ref-type="fig" rid="F9">Figs 40–43</xref>, <xref ref-type="fig" rid="F11">50–53</xref>) simple. Coxite (<bold>cx</bold>) (<xref ref-type="fig" rid="F8">Fig. 41</xref>) elongate, subcylindrical, setose distodorsally; cannula normal. Telopodites (<bold>T</bold>) (<xref ref-type="fig" rid="F9">Fig. 40</xref>) curved distally, <!--PageBreak-->longer than coxite. Prefemoral part (<bold>pf</bold>) (<xref ref-type="fig" rid="F8">Fig. 41</xref>) short and stout, almost 1/3 femur length, as usual densely setose. Femorite (<bold>fe</bold>) (<xref ref-type="fig" rid="F8">Fig. 41</xref>) evidently broadened near base on dorsal side, with a clear demarcation sulcus (<bold>su</bold>) (<xref ref-type="fig" rid="F8">Fig. 41</xref>) on lateral side separating a postfemoral part <bold>(pst)</bold> (<xref ref-type="fig" rid="F8">Fig. 41</xref>); the latter showing an obvious, spiniform, (nearly) pointed branch (<bold>b</bold>) (<xref ref-type="fig" rid="F8">Figs 42 &amp; 43</xref>) parabasally on lateral side; solenophore (<bold>sph</bold>) (<xref ref-type="fig" rid="F8">Fig. 41</xref>) with another demarcation sulcus separating it from <bold>pst</bold> on medial side, long, only slightly shorter than to as long as femorite, twisted and curved first ventrad and then dorsad on medial side in ventral view, distally holding subparallel to broadened part of femorite; base of <bold>sph</bold> with an obvious, subspiniform lobe (<bold>l</bold>) (<xref ref-type="fig" rid="F8">Fig. 40</xref>), either well separated from or holding quite adjacent to <bold>sph</bold> base; terminal part of <bold>sph</bold> divided into two slender, separated branches: one wide, flattened dorsoventrally, with a rounded membranous end (<bold>y</bold>), the other spiniform (<bold>x</bold>) (<xref ref-type="fig" rid="F8">Fig. 40</xref>). Seminal groove (<bold>sg</bold>) (<xref ref-type="fig" rid="F11">Fig. 50</xref>) first running fully on mesal face of <bold>fe</bold>, then turning dorsad near <bold>pst</bold> to continue onto solenomere (<bold>sl</bold>) (<xref ref-type="fig" rid="F8">Fig. 41</xref>) at base of <bold>sph</bold> on dorsal face; <bold>sl</bold> flagelliform, long, only slightly longer than <bold>sph</bold> and nearly completely supported/sheathed by <bold>sph</bold>, only tip of <bold>sl</bold> exposed.</p></tp:treatment-sec><tp:treatment-sec sec-type="Distribution"><title>Distribution:</title><p>Type material has not been revised, presumably in the collection of the Zoologische Staatssammlung in Munich, Germany.</p><p>This species is highly variable in size and coloration, and is the most widespread amongst <tp:taxon-name>Aponedyopus</tp:taxon-name> species in Taiwan. Its distribution covers much of the island and vertically ranges from 175 to over 2,720 m a.s.l. (<xref ref-type="fig" rid="F13">Map</xref>).</p></tp:treatment-sec><tp:treatment-sec><!--Section generated to contain objects referenced in tp:taxon-treatment.--><fig id="F8" position="float" orientation="portrait"><label>Figures 40–43.</label><caption><p><tp:taxon-name>Aponedyopus montanus</tp:taxon-name> Verhoeff, 1939, ♂ fromFuShan Botanical Garden (福山植物園), left gonopod, (40, 41) mesal and lateral views, respectively <bold>42–43</bold> telopodite tip, mesal and lateral views, respectively. Scale bar = 0.5 mm for 40, 41, 0.2 mm for 42, 43. <bold>cx</bold>: coxite, <bold>b</bold>: spiniform pointed branch, <bold>fe</bold>: femorite, <bold>l</bold>: lobe, <bold>pf</bold>: prefemoral part, <bold>pst</bold>: postfemoral part, <bold>sl</bold>: solenomere, <bold>sph</bold>: solenophore, <bold>su</bold>: sulcus, <bold>T</bold>: telopodite.</p></caption><graphic xmlns:xlink="http://www.w3.org/1999/xlink" xlink:href="ZooKeys-072-001-g008.jpg" position="float" orientation="portrait" xlink:type="simple"/></fig><fig id="F11" position="float" orientation="portrait"><label>Figures 50–53.</label><caption><p><tp:taxon-name>Aponedyopus montanus</tp:taxon-name> Verhoeff, 1939, ♂♂. <bold>50, 51</bold> right gonopod, mesal and lateral view, respectively. <bold>52–53</bold> left gonopod, mesal and lateral view respectively. Scale bar = 1 mm. <bold>sg</bold>: seminal groove.</p></caption><graphic xmlns:xlink="http://www.w3.org/1999/xlink" xlink:href="ZooKeys-072-001-g011.jpg" position="float" orientation="portrait" xlink:type="simple"/></fig><fig id="F9" position="float" orientation="portrait"><label>Figures 44, 45.</label><caption><p><tp:taxon-name>Aponedyopus similis</tp:taxon-name> sp. n., ♂ paratype, left gonopod <bold>44, 45</bold>, submesal and sublateral views, respectively. Scale bar = 0.5 mm.</p></caption><graphic xmlns:xlink="http://www.w3.org/1999/xlink" xlink:href="ZooKeys-072-001-g009.jpg" position="float" orientation="portrait" xlink:type="simple"/></fig><fig id="F13" position="float" orientation="portrait"><label>Map.</label><caption><p>Distribution of <tp:taxon-name>Aponedyopus</tp:taxon-name> species in Taiwan. <tp:taxon-name>Aponedyopus montanus</tp:taxon-name> Verhoeff, 1939: filled black squares; <tp:taxon-name>Aponedyopus similis</tp:taxon-name> sp. n.: filled red circles; <tp:taxon-name>Aponedyopus latilobatus</tp:taxon-name> sp. n.: filled green triangle.</p></caption><graphic xmlns:xlink="http://www.w3.org/1999/xlink" xlink:href="ZooKeys-072-001-g013.jpg" position="float" orientation="portrait" xlink:type="simple"/></fig></tp:treatment-sec><ref-list><ref id="B17"><mixed-citation xmlns:xlink="http://www.w3.org/1999/xlink" xlink:type="simple"><person-group><name name-style="western"><surname>Verhoeff</surname><given-names>KW</given-names></name></person-group> (<year>1939</year>)<article-title> Zur Kenntnis ostasiatischer Diplopoden. III.</article-title><source>Zoologischer Anzeiger</source><volume>127</volume>:<fpage>115</fpage>-<lpage>125</lpage>.</mixed-citation></ref><ref id="B10"><mixed-citation xmlns:xlink="http://www.w3.org/1999/xlink" xlink:type="simple"><person-group><name name-style="western"><surname>Miyosi</surname><given-names>Y</given-names></name></person-group> (<year>1959</year>) <source>Über japanische Diplopoden</source>. <publisher-name>Arachnological Society of East Asia</publisher-name>, <publisher-loc>Osaka</publisher-loc>, <lpage>223</lpage> pp, plates 1–19. (In Japanese)<!--PageBreak--></mixed-citation></ref><ref id="B7"><mixed-citation xmlns:xlink="http://www.w3.org/1999/xlink" xlink:type="simple"><person-group><name name-style="western"><surname>Jeekel</surname><given-names>CAW</given-names></name></person-group> (<year>1968</year>) <source>On the classification and geographical distribution of the family Paradoxosomatidae (Diplopoda, Polydesmida)</source>. <publisher-name>Academisch Proefschrift</publisher-name>, <publisher-loc>Rotterdam</publisher-loc>, <lpage>162</lpage> pp.</mixed-citation></ref><ref id="B18"><mixed-citation xmlns:xlink="http://www.w3.org/1999/xlink" xlink:type="simple"><person-group><name name-style="western"><surname>Wang</surname><given-names>D</given-names></name><name name-style="western"><surname>Mauriès</surname><given-names>JP</given-names></name></person-group> (<year>1996</year>)<article-title> Review and perspective of study on myriapodology of China. In: Geoffroy JJ, Mauriès JP, Nguyen Duy-Jacquemin M (Eds) Acta Myriapodologica.</article-title><source>Mémoires du Muséum National d’Histoire Naturelle</source><volume>169</volume>:<fpage>81</fpage>-<lpage>99</lpage>.</mixed-citation></ref><ref id="B8"><mixed-citation xmlns:xlink="http://www.w3.org/1999/xlink" xlink:type="simple"><person-group><name name-style="western"><surname>Korsós</surname><given-names>Z</given-names></name></person-group> (<year>2004</year>)<article-title> Checklist and bibliography of millipedes (Diplopoda) of Taiwan.</article-title><source>Collection and Research</source><volume>17</volume>:<fpage>11</fpage>-<lpage>32</lpage>.</mixed-citation></ref><ref id="B24"><mixed-citation xmlns:xlink="http://www.w3.org/1999/xlink" xlink:type="simple"><person-group><name name-style="western"><surname>Wang</surname><given-names>YHM</given-names></name></person-group> (<year>1964</year>)<article-title> Serica 1 op: Wallacea and insular fauna of millipedes.</article-title><source>Quarterly Journal of Taiwan Museum</source><volume>17</volume>:<fpage>67</fpage>-<lpage>76</lpage>.</mixed-citation></ref><ref id="B14"><mixed-citation xmlns:xlink="http://www.w3.org/1999/xlink" xlink:type="simple"><person-group><name name-style="western"><surname>Takakuwa</surname><given-names>Y</given-names></name></person-group> (<year>1942</year>)<article-title> Einige neue Arten von Diplopoda aus Nippon.</article-title><source>Zoological Magazine,</source><volume>54</volume>:<fpage>237</fpage>-<lpage>239</lpage>.</mixed-citation></ref><ref id="B21"><mixed-citation xmlns:xlink="http://www.w3.org/1999/xlink" xlink:type="simple"><person-group><name name-style="western"><surname>Wang</surname><given-names>YHM</given-names></name></person-group> (<year>1958</year>)<article-title> Serica 1i, On Diplopoda from Taiwan with a new strongylosomids.</article-title><source>Quarterly Journal of the Taiwan Museum</source><volume>11</volume>:<fpage>340</fpage>-<lpage>344</lpage>.</mixed-citation></ref><ref id="B22"><mixed-citation xmlns:xlink="http://www.w3.org/1999/xlink" xlink:type="simple"><person-group><name name-style="western"><surname>Wang</surname><given-names>YHM</given-names></name></person-group> (<year>1963a</year>)<article-title> Serica 1Q: Millipedes and centipedes of Quemoy, Fukien Province and Taiwan Island, Botel Tobago (Lan Yu), Taiwan Province and of Singapore.</article-title><source>Quarterly Journal of the Taiwan Museum</source><volume>16</volume>:<fpage>89</fpage>-<lpage>96</lpage>.</mixed-citation></ref><ref id="B19"><mixed-citation xmlns:xlink="http://www.w3.org/1999/xlink" xlink:type="simple"><person-group><name name-style="western"><surname>Wang</surname><given-names>YHM</given-names></name></person-group> (<year>1957a</year>)<article-title> Serica 1g: Records of Myriapods on Taiwan Islands (4) Six new polydesmids.</article-title><source>Quarterly Journal of the Taiwan Museum</source><volume>10</volume>:<fpage>103</fpage>-<lpage>111</lpage>.</mixed-citation></ref><ref id="B20"><mixed-citation xmlns:xlink="http://www.w3.org/1999/xlink" xlink:type="simple"><person-group><name name-style="western"><surname>Wang</surname><given-names>YHM</given-names></name></person-group> (<year>1957b</year>)<article-title> Serica 1h: Records of myriapods on Taiwan Islands (5) with description of three new species.</article-title><source>Quarterly Journal of the Taiwan Museum</source><volume>10</volume>:<fpage>113</fpage>-<lpage>116</lpage>.</mixed-citation></ref><ref id="B23"><mixed-citation xmlns:xlink="http://www.w3.org/1999/xlink" xlink:type="simple"><person-group><name name-style="western"><surname>Wang</surname><given-names>YHM</given-names></name></person-group> (<year>1963b</year>) <article-title>On millipedes and centipedes from Taiwan, China</article-title>. <source>Proceedings of the XVIth International Congress of Zoology</source>, <publisher-loc>Washington D.C.</publisher-loc>, 1963 <volume>1</volume>: <fpage>285</fpage>, 288–<lpage>291</lpage>.</mixed-citation></ref></ref-list></tp:taxon-treatment>
