# Supplementary material for: Revision of the endemic Taiwanese millipede genus Aponedyopus Verhoeff, 1939, with descriptions of two new species (Diplopoda, Polydesmida, Paradoxosomatidae). Advances in the systematica of Diplopoda III
Source: Zookeys. 2010 Dec 17;(72):1–21. doi: 10.3897/zookeys.72.743 (PMC3083003; doi:10.3897/zookeys.72.743)
Supplement: XML Treatment for Aponedyopus similis [file zookeys.72.743-treatment3.xml]

<!DOCTYPE tp:taxon-treatment
  PUBLIC "-//TaxonX//DTD Taxonomic Treatment Publishing DTD v0 20100105//EN" "tax-treatment-NSO.dtd">
<tp:taxon-treatment xmlns:tp="http://www.plazi.org/taxpub"><tp:treatment-meta><mixed-citation publication-type="journal"><person-group><name><surname>Chen</surname><given-names>Chao-Chun</given-names></name><name><surname>Golovatch</surname><given-names>Sergei I.</given-names></name><name><surname>Chang</surname><given-names>Hsueh-Wen</given-names></name></person-group><article-title>Revision of the endemic Taiwanese millipede genus <italic>Aponedyopus</italic> Verhoeff, 1939, with descriptions of two new species (Diplopoda, Polydesmida, Paradoxosomatidae). Advances in the systematica of Diplopoda III</article-title><source>Zookeys</source><day>17</day><month>12</month><year>2010</year><volume>2010</volume><issue>72</issue><fpage>1</fpage><lpage>21</lpage><pub-id pub-id-type="doi">10.3897/zookeys.72.743</pub-id></mixed-citation></tp:treatment-meta><tp:nomenclature><tp:taxon-name>
                        <tp:taxon-name-part taxon-name-part-type="genus">Aponedyopus</tp:taxon-name-part>
                        <tp:taxon-name-part taxon-name-part-type="species">similis</tp:taxon-name-part>
                    <object-id xmlns:xlink="http://www.w3.org/1999/xlink" xlink:type="simple">urn:lsid:zoobank.org:act:80CFF96F-2331-45EB-B4B5-DF5814A57660</object-id>
                    </tp:taxon-name><tp:taxon-status xmlns:xlink="http://www.w3.org/1999/xlink" xlink:type="simple">sp. n.</tp:taxon-status><xref ref-type="fig" rid="F6">Figs 24–31</xref><xref ref-type="fig" rid="F9">44, 45</xref><xref ref-type="fig" rid="F12">54 &amp; 55</xref></tp:nomenclature><tp:treatment-sec sec-type="Material examined"><title>Material examined:</title><p>Holotype ♂ (TFRI), Taiwan (R. O. C.), Taichung County (台中縣), HePing (和平鄉), Shengguang (勝光), ca 2,200 m a.s.l., 26 March – 25 April, 2003, leg. W. C. Yeh.</p><p>Paratype ♂ (NSYSUB-DI 75), Taiwan (R. O. C.), Hsinchu County (新竹縣), Wufeng Township (五峰鄉), GuanU (觀霧), 24.5 km from entrance to national park, ca 2,000 m a.s.l., 13 August 2002, leg. C. C. Chen, Y. H. Lin &amp; J. N. Huang.</p><fig id="F6" position="float" orientation="portrait"><label>Figures 24–31.</label><caption><p><tp:taxon-name>Aponedyopus similis</tp:taxon-name> sp. n., ♂ holotype (24) ♂ paratype (25–31). <bold>24</bold> Entire body, dorsal view <bold>25</bold> Anterior body portion, lateral view <bold>26–27</bold> Midbody segments, dorsal and lateral views, respectively <bold>28–29</bold> Epiproct, dorsal and lateral views, respectively <bold>30</bold> Hypoproct, ventral view <bold>31</bold> Sternal cones near gonopod aperture. Scale bars: 1.0 mm for 24–29, 0.5 mm for 30, 31. <bold>cal:</bold> calluses; <bold>pap:</bold> pre-apical papillae.</p></caption><graphic xmlns:xlink="http://www.w3.org/1999/xlink" xlink:href="ZooKeys-072-001-g006.jpg" position="float" orientation="portrait" xlink:type="simple"/></fig></tp:treatment-sec><tp:treatment-sec sec-type="Name"><title>Name:</title><p>To emphasize the close resemblance to the next new species.</p></tp:treatment-sec><tp:treatment-sec sec-type="Diagnosis"><title>Diagnosis:</title><p>Being apparently the most similar to <tp:taxon-name>Aponedyopus latilobatus</tp:taxon-name> sp. n., based both on several peripheral characters (shorter legs, mostly a smaller body size etc.) and gonopod conformation, it is distinguished by the gonopod lobe <bold>b</bold> being membranous and lobiform, the terminal branches of the solenophore differing in length and crossing each other, with branch <bold>x</bold> carrying an inconspicuous lobe (see also Key below).</p></tp:treatment-sec><tp:treatment-sec sec-type="Description"><title>Description:</title><p>Length ca 22 mm (♂, n=2); width of pro- and metazona 10 ca 1.8 and 2.0 mm, respectively.</p><p>General coloration in alcohol brown to dark brown (<xref ref-type="fig" rid="F6">Figs 24–27</xref>), with a clear pattern of a lighter brown to yellow brown axial stripe consisting of narrower subtriang<!--PageBreak-->ular spots on proterga and twice as wide central spots on metaterga, these spots growing slightly infuscate, to blackish both towards stricture and posterior half of metaterga; prozona slightly darker than metazona, thus providing a vague cingulate pattern as well; paraterga, legs and venter slightly lighter than background, light grey-brown; head marbled brown, especially well so in vertigial region, genae contrastingly yellowish, a square median spot above antennal sockets contrastingly dark brown; antennae increasingly infuscate, up to blackish distad, distinctly darker at margins, marbled and lighter centrally, only tip contrastingly pallid; both collum and segment 2 with a very <!--PageBreak-->faint, yellow-brown, axial line; epiproct uniformly light brown, only very slightly infuscate near base.</p><p>Postcollum constriction evident; in width, segment 2 = 3 &lt; 4 &lt; collum &lt; head = segments 5–15; thereafter body gradually and gently tapering towards telson both in width and height. Antennae (<xref ref-type="fig" rid="F6">Fig. 25</xref>) medium-sized, slender, reaching behind stricture of tergite 3. Paraterga (<xref ref-type="fig" rid="F6">Figs 26 &amp; 27</xref>) very poorly developed, very evident and low only on segment 2, calluses (<bold>cal</bold>) (nearly) completely delimited by a sulcus dorsally, in caudal 1/3 also ventrally only on pore-bearing segments. Transverse sulcus (<xref ref-type="fig" rid="F6">Figs 26, 27</xref>) developed on segments 5–17, traceable on segment 18, wanting on 19<sup>th</sup>, narrow, shallow, neither beaded at bottom nor reaching bases of paraterga. Surface smooth throughout, slightly granulated only below paraterga 2–4. Limbus thin, caudal margin entire. Stricture dividing pro- and metazona shallow, narrow, not beaded at bottom (<xref ref-type="fig" rid="F6">Figs 26 &amp; 27</xref>). Pleurosternal carinae present only on segments 2 and 3 (<xref ref-type="fig" rid="F6">Fig. 25</xref>). Tergal setae almost fully abraded, 2+1 retained only at anterior edge of collum; pattern untraceable. Ozopores lateral, lying on calluses ca 1/2 metatergal length in front of caudal edge (<xref ref-type="fig" rid="F6">Figs 26 &amp; 27</xref>). Epiproct long (<xref ref-type="fig" rid="F6">Figs 28 &amp; 29</xref>), flattened dorsoventrally, straight, not curved caudoventrad in lateral view, ratio of epiproct length to pre-epiproct length of telson 1: 1.3, tip of epiproct slightly concave; pre-apical papillae (<bold>pap</bold>) evident, close to apex. Hypoproct (<xref ref-type="fig" rid="F6">Fig. 30</xref>) rounded, subtrapeziform, 1+1 setae at caudal corners situated on well-separated knobs, sides slightly concave.</p><p>Sterna sparsely setose; lamina between coxae 4 setose and emarginate (<xref ref-type="fig" rid="F6">Fig. 31</xref>); segment 7 with a pair of prominent sternal cones (= spiracles) flanking gonopod aperture; each cross-impression with a transverse sulcus, but without axial groove. Legs (<xref ref-type="fig" rid="F6">Fig. 27</xref>) moderately long and slender, legs 1 to anterior legs of segment 17 with tarsal brushes, thereafter legs broken off in both available ♂♂, each midbody leg ca 1.2 times as long as body height, coxa 2 with a small apical process supporting a gonopore.</p><p>Gonopods (<xref ref-type="fig" rid="F9">Figs 44, 45</xref>, <xref ref-type="fig" rid="F12">54 &amp; 55</xref>) with process <bold>b</bold> at base of postfemoral part lobe-shaped, membranous, not like a distinct process; <bold>l</bold> at base of solenophore rather vague; distal part of gonopod deeply bifid, divided into a longer solenomere (<bold>sl</bold>), more complex at end and bearing a low terminal lobe, and a slightly shorter, simple, nearly pointed solenophore branch (<bold>sph</bold>); ends of both branches crossing.</p></tp:treatment-sec><tp:treatment-sec sec-type="Distribution"><title>Distribution:</title><p>This species seems to be local, occurring only rather high (2,000–2,200 m a.s.l.) in the mountains of northern Taiwan (<xref ref-type="fig" rid="F13">Map</xref>).</p></tp:treatment-sec><tp:treatment-sec><!--Section generated to contain objects referenced in tp:taxon-treatment.--><fig id="F9" position="float" orientation="portrait"><label>Figures 44, 45.</label><caption><p><tp:taxon-name>Aponedyopus similis</tp:taxon-name> sp. n., ♂ paratype, left gonopod <bold>44, 45</bold>, submesal and sublateral views, respectively. Scale bar = 0.5 mm.</p></caption><graphic xmlns:xlink="http://www.w3.org/1999/xlink" xlink:href="ZooKeys-072-001-g009.jpg" position="float" orientation="portrait" xlink:type="simple"/></fig><fig id="F12" position="float" orientation="portrait"><label>Figures 54–58.</label><caption><p><tp:taxon-name>Aponedyopus similis</tp:taxon-name> sp. n., ♂ paratype, right gonopod, lateral and mesal views, respectively <bold>54, 55</bold>. <tp:taxon-name>Aponedyopus latilobatus</tp:taxon-name> sp. n., ♂ holotype, right gonopod and telopodite tip, mesal view, respectively <bold>56, 57</bold>, right gonopod, lateral view <bold>58</bold>. Scale bar = 0.5 mm.</p></caption><graphic xmlns:xlink="http://www.w3.org/1999/xlink" xlink:href="ZooKeys-072-001-g012.jpg" position="float" orientation="portrait" xlink:type="simple"/></fig><fig id="F13" position="float" orientation="portrait"><label>Map.</label><caption><p>Distribution of <tp:taxon-name>Aponedyopus</tp:taxon-name> species in Taiwan. <tp:taxon-name>Aponedyopus montanus</tp:taxon-name> Verhoeff, 1939: filled black squares; <tp:taxon-name>Aponedyopus similis</tp:taxon-name> sp. n.: filled red circles; <tp:taxon-name>Aponedyopus latilobatus</tp:taxon-name> sp. n.: filled green triangle.</p></caption><graphic xmlns:xlink="http://www.w3.org/1999/xlink" xlink:href="ZooKeys-072-001-g013.jpg" position="float" orientation="portrait" xlink:type="simple"/></fig></tp:treatment-sec></tp:taxon-treatment>
