# Supplementary material for: Revision of the endemic Taiwanese millipede genus Aponedyopus Verhoeff, 1939, with descriptions of two new species (Diplopoda, Polydesmida, Paradoxosomatidae). Advances in the systematica of Diplopoda III
Source: Zookeys. 2010 Dec 17;(72):1–21. doi: 10.3897/zookeys.72.743 (PMC3083003; doi:10.3897/zookeys.72.743)
Supplement: XML Treatment for Aponedyopus latilobatus [file zookeys.72.743-treatment4.xml]

<!DOCTYPE tp:taxon-treatment
  PUBLIC "-//TaxonX//DTD Taxonomic Treatment Publishing DTD v0 20100105//EN" "tax-treatment-NSO.dtd">
<tp:taxon-treatment xmlns:tp="http://www.plazi.org/taxpub"><tp:treatment-meta><mixed-citation publication-type="journal"><person-group><name><surname>Chen</surname><given-names>Chao-Chun</given-names></name><name><surname>Golovatch</surname><given-names>Sergei I.</given-names></name><name><surname>Chang</surname><given-names>Hsueh-Wen</given-names></name></person-group><article-title>Revision of the endemic Taiwanese millipede genus <italic>Aponedyopus</italic> Verhoeff, 1939, with descriptions of two new species (Diplopoda, Polydesmida, Paradoxosomatidae). Advances in the systematica of Diplopoda III</article-title><source>Zookeys</source><day>17</day><month>12</month><year>2010</year><volume>2010</volume><issue>72</issue><fpage>1</fpage><lpage>21</lpage><pub-id pub-id-type="doi">10.3897/zookeys.72.743</pub-id></mixed-citation></tp:treatment-meta><tp:nomenclature><tp:taxon-name>
                        <tp:taxon-name-part taxon-name-part-type="genus">Aponedyopus</tp:taxon-name-part>
                        <tp:taxon-name-part taxon-name-part-type="species">latilobatus</tp:taxon-name-part>
                    <object-id xmlns:xlink="http://www.w3.org/1999/xlink" xlink:type="simple">urn:lsid:zoobank.org:act:9365404E-6E43-4CBA-ABA9-4C0466D27E42</object-id>
                    </tp:taxon-name><tp:taxon-status xmlns:xlink="http://www.w3.org/1999/xlink" xlink:type="simple">sp. n.</tp:taxon-status><xref ref-type="fig" rid="F7">Figs 32–39</xref><xref ref-type="fig" rid="F10">46–49</xref><xref ref-type="fig" rid="F12">56–58</xref></tp:nomenclature><tp:treatment-sec sec-type="Material examined"><title>Material examined:</title><p>Holotype ♂ (NSYSUB-DI 76), Taiwan (R. O. C.), Taichung County (台中縣), HePing (和平鄉), Sihyuanyakou (思源啞口), forest path no. 710, 1.5 km from entrance to path, ca 2,050–2,100 m a.s.l., 21 August 2002, leg. C. C. Chen &amp; Y. H. Lin.<!--PageBreak--></p><p>Paratypes: 3 ♀ (NSYSUB-DI 77–79), same locality, date, and collectors, together with holotype.</p><fig id="F7" position="float" orientation="portrait"><label>Figures 32–39.</label><caption><p><tp:taxon-name>Aponedyopus latilobatus</tp:taxon-name> sp. n., ♂ holotype. <bold>32</bold> Entire body, dorsal view <bold>33</bold> Anterior body portion, lateral view <bold>34–35</bold> Midbody segments, dorsal and lateral views, respectively <bold>36–37</bold> Epiproct, dorsal and lateral views, respectively <bold>38</bold> Hypoproct, ventral view <bold>39</bold> Sternal lobe between coxae 4. Scale bars: 0.5 mm for 36, 39, 1.0 mm for others.</p></caption><graphic xmlns:xlink="http://www.w3.org/1999/xlink" xlink:href="ZooKeys-072-001-g007.jpg" position="float" orientation="portrait" xlink:type="simple"/></fig><fig id="F8" position="float" orientation="portrait"><label>Figures 40–43.</label><caption><p><tp:taxon-name>Aponedyopus montanus</tp:taxon-name> Verhoeff, 1939, ♂ fromFuShan Botanical Garden (福山植物園), left gonopod, (40, 41) mesal and lateral views, respectively <bold>42–43</bold> telopodite tip, mesal and lateral views, respectively. Scale bar = 0.5 mm for 40, 41, 0.2 mm for 42, 43. <bold>cx</bold>: coxite, <bold>b</bold>: spiniform pointed branch, <bold>fe</bold>: femorite, <bold>l</bold>: lobe, <bold>pf</bold>: prefemoral part, <bold>pst</bold>: postfemoral part, <bold>sl</bold>: solenomere, <bold>sph</bold>: solenophore, <bold>su</bold>: sulcus, <bold>T</bold>: telopodite.</p></caption><graphic xmlns:xlink="http://www.w3.org/1999/xlink" xlink:href="ZooKeys-072-001-g008.jpg" position="float" orientation="portrait" xlink:type="simple"/></fig><fig id="F9" position="float" orientation="portrait"><label>Figures 44, 45.</label><caption><p><tp:taxon-name>Aponedyopus similis</tp:taxon-name> sp. n., ♂ paratype, left gonopod <bold>44, 45</bold>, submesal and sublateral views, respectively. Scale bar = 0.5 mm.</p></caption><graphic xmlns:xlink="http://www.w3.org/1999/xlink" xlink:href="ZooKeys-072-001-g009.jpg" position="float" orientation="portrait" xlink:type="simple"/></fig><fig id="F10" position="float" orientation="portrait"><label>Figures 46–49.</label><caption><p><tp:taxon-name>Aponedyopus latilobatus</tp:taxon-name> sp. n., ♂ holotype, left gonopod <bold>46, 47</bold>, submesal and dorsal views, respectively <bold>48, 49</bold> telopodite tip, submesal and lateral views, respectively. Scale bar = 0.5 mm for 46, 47, 0.25 mm for 48, 49.</p></caption><graphic xmlns:xlink="http://www.w3.org/1999/xlink" xlink:href="ZooKeys-072-001-g010.jpg" position="float" orientation="portrait" xlink:type="simple"/></fig><fig id="F11" position="float" orientation="portrait"><label>Figures 50–53.</label><caption><p><tp:taxon-name>Aponedyopus montanus</tp:taxon-name> Verhoeff, 1939, ♂♂. <bold>50, 51</bold> right gonopod, mesal and lateral view, respectively. <bold>52–53</bold> left gonopod, mesal and lateral view respectively. Scale bar = 1 mm. <bold>sg</bold>: seminal groove.</p></caption><graphic xmlns:xlink="http://www.w3.org/1999/xlink" xlink:href="ZooKeys-072-001-g011.jpg" position="float" orientation="portrait" xlink:type="simple"/></fig><fig id="F12" position="float" orientation="portrait"><label>Figures 54–58.</label><caption><p><tp:taxon-name>Aponedyopus similis</tp:taxon-name> sp. n., ♂ paratype, right gonopod, lateral and mesal views, respectively <bold>54, 55</bold>. <tp:taxon-name>Aponedyopus latilobatus</tp:taxon-name> sp. n., ♂ holotype, right gonopod and telopodite tip, mesal view, respectively <bold>56, 57</bold>, right gonopod, lateral view <bold>58</bold>. Scale bar = 0.5 mm.</p></caption><graphic xmlns:xlink="http://www.w3.org/1999/xlink" xlink:href="ZooKeys-072-001-g012.jpg" position="float" orientation="portrait" xlink:type="simple"/></fig></tp:treatment-sec><tp:treatment-sec sec-type="Diagnosis"><title>Diagnosis:</title><p>Apparently being the most similar to <tp:taxon-name>Aponedyopus similis</tp:taxon-name> sp. n., it differs in the texture of the tegument (mostly rugulose in <tp:taxon-name>Aponedyopus latilobatus</tp:taxon-name> sp. n.) and, especially, in certain details of gonopod structure: lobe <bold>l</bold> is neither so wide nor membranous, the terminal branches are subequal in length, and the solenomere is supplied with a far more evident terminal lobe (see also Key below).</p></tp:treatment-sec><tp:treatment-sec sec-type="Description"><title>Description:</title><p>Length 15 mm (♂, n=1) and 18 mm (♀, n =3); width of pro- and metazona 10 ca 1.8 and 2.0 (♂) or 1.9–2.0 and 2.0–2.2 mm (♀), respectively.</p><p>Coloration in alcohol entirely light brown to brown (<xref ref-type="fig" rid="F7">Figs 32–35</xref>); antennae light brown, growing increasingly blackish distally, but tip pallid; pattern much clearer in ♀, much like in <tp:taxon-name>Aponedyopus similis</tp:taxon-name> sp. n.: a light brown,wide, axial stripe from anterior edge <!--PageBreak-->of collum to end of epiproct; paraterga and sternites contrastingly lighter brown; legs pallid to yellow; axial line wanting.</p><p>Postcollum constriction clear (♂) or faint (♀), segment 4 &lt; 3 &lt; 2 &lt; collum = segments 5–16 &lt; head (♂), or collum = segments 2–4 &lt; head = segments 5–18 (♀), thereafter body gradually and gently tapering both in width and height towards telson. Antennae (<xref ref-type="fig" rid="F7">Fig. 33</xref>) medium-sized (♂) to short (♀), slender, reaching behind stricture of tergite 3 dorsally (♂), or end of collum to posterior edge of segment 2 (♀). Paraterga (<xref ref-type="fig" rid="F7">Figs 34 &amp; 35</xref>) as in <tp:taxon-name>Aponedyopus similis</tp:taxon-name> sp. n., but sometimes not or nearly not delimited by a ventral sulcus (♀). Surface transversely rugulose on metaterga 2 close to paraterga, sparsely longitudinally rugulose in places on post-sulcus halves of metaterga. Pleurosternal carinae (<xref ref-type="fig" rid="F7">Fig. 33</xref>) present only on segments 2 and 3. Tergal setae almost fully abraded, 3+3 retained only at anterrior edge of collum; pattern untraceable. Epiproct (<xref ref-type="fig" rid="F7">Figs 36 &amp; 37</xref>) same as in <tp:taxon-name>Aponedyopus similis</tp:taxon-name> sp. n., but tip either slightly concave or subtruncate.</p><p>Sterna sparsely setose; lamina (<xref ref-type="fig" rid="F7">Fig. 39</xref>) between ♂ coxae 4 evidently emarginate and setose; ♂ segment 7 with a pair of prominent, ventral, sternal cones (= spiracles)<!--PageBreak--><!--PageBreak--><!--PageBreak--> flanking gonopod aperture. Legs short and slender, shorter than to almost as long as midbody height; tarsal brushes present from legpair 1 to anterior legs of segment 10; coxa 2 with a small apical process supporting a gonopore.</p><p>Gonopod (<xref ref-type="fig" rid="F10">Figs 46–49</xref>, <xref ref-type="fig" rid="F12">56 &amp; 57</xref>) with <bold>b</bold> more like in <tp:taxon-name>Aponedyopus montanus</tp:taxon-name>, but <bold>l</bold> especially indistinct, and distal part of solenophore (<bold>sph</bold>), albeit also deeply bifid, having both terminal branches of subequal length, as well as a far more evident terminal lobe on solenomere (<bold>sl</bold>) not crossing a simple end of <bold>sph</bold>.</p></tp:treatment-sec><tp:treatment-sec sec-type="Distribution"><title>Distribution:</title><p>This seems to be a very local high-montane species in central Taiwan (<xref ref-type="fig" rid="F13">Map</xref>).</p></tp:treatment-sec><tp:treatment-sec><!--Section generated to contain objects referenced in tp:taxon-treatment.--><fig id="F13" position="float" orientation="portrait"><label>Map.</label><caption><p>Distribution of <tp:taxon-name>Aponedyopus</tp:taxon-name> species in Taiwan. <tp:taxon-name>Aponedyopus montanus</tp:taxon-name> Verhoeff, 1939: filled black squares; <tp:taxon-name>Aponedyopus similis</tp:taxon-name> sp. n.: filled red circles; <tp:taxon-name>Aponedyopus latilobatus</tp:taxon-name> sp. n.: filled green triangle.</p></caption><graphic xmlns:xlink="http://www.w3.org/1999/xlink" xlink:href="ZooKeys-072-001-g013.jpg" position="float" orientation="portrait" xlink:type="simple"/></fig></tp:treatment-sec></tp:taxon-treatment>
